# Supplementary material for: Transcriptome analysis reveals crucial genes involved in the biosynthesis of nervonic acid in woody Malania oleifera oilseeds
Source: BMC Plant Biol. 2018 Oct 19;18:247. doi: 10.1186/s12870-018-1463-6 (PMC6195686; doi:10.1186/s12870-018-1463-6)
Supplement: Supplementary file 4 — Table S3. The KEGG classification of unigenes identified in Malania oleifera. (XLS 41 kb) [file 12870_2018_1463_MOESM4_ESM.xls]

## Sheet: Table S3
Table S3. The KEGG classification of unigenes identified in Malania oleifera.
KEGG_A_class	KEGG_B_class	Pathway	Number of Unigenes	Pathway ID
Organismal Systems	Environmental adaptation	Plant-pathogen interaction	222	ko04626
Organismal Systems	Environmental adaptation	Circadian rhythm - plant	64	ko04712
Metabolism	Amino acid metabolism	Cysteine and methionine metabolism	144	ko00270
Metabolism	Amino acid metabolism	Glycine, serine and threonine metabolism	92	ko00260
Metabolism	Amino acid metabolism	Alanine, aspartate and glutamate metabolism	91	ko00250
Metabolism	Amino acid metabolism	Arginine and proline metabolism	91	ko00330
Metabolism	Amino acid metabolism	Valine, leucine and isoleucine degradation	76	ko00280
Metabolism	Amino acid metabolism	Phenylalanine, tyrosine and tryptophan biosynthesis	69	ko00400
Metabolism	Amino acid metabolism	Phenylalanine metabolism	62	ko00360
Metabolism	Amino acid metabolism	Tyrosine metabolism	59	ko00350
Metabolism	Amino acid metabolism	Arginine biosynthesis	53	ko00220
Metabolism	Amino acid metabolism	Tryptophan metabolism	43	ko00380
Metabolism	Amino acid metabolism	Lysine degradation	41	ko00310
Metabolism	Amino acid metabolism	Histidine metabolism	29	ko00340
Metabolism	Amino acid metabolism	Valine, leucine and isoleucine biosynthesis	19	ko00290
Metabolism	Amino acid metabolism	Lysine biosynthesis	14	ko00300
Metabolism	Biosynthesis of other secondary metabolites	Phenylpropanoid biosynthesis	134	ko00940
Metabolism	Biosynthesis of other secondary metabolites	Flavonoid biosynthesis	38	ko00941
Metabolism	Biosynthesis of other secondary metabolites	Tropane, piperidine and pyridine alkaloid biosynthesis	37	ko00960
Metabolism	Biosynthesis of other secondary metabolites	Isoquinoline alkaloid biosynthesis	26	ko00950
Metabolism	Biosynthesis of other secondary metabolites	Stilbenoid, diarylheptanoid and gingerol biosynthesis	23	ko00945
Metabolism	Biosynthesis of other secondary metabolites	Monobactam biosynthesis	10	ko00261
Metabolism	Biosynthesis of other secondary metabolites	Caffeine metabolism	5	ko00232
Metabolism	Biosynthesis of other secondary metabolites	Isoflavonoid biosynthesis	4	ko00943
Metabolism	Biosynthesis of other secondary metabolites	Glucosinolate biosynthesis	3	ko00966
Metabolism	Biosynthesis of other secondary metabolites	Flavone and flavonol biosynthesis	3	ko00944
Metabolism	Biosynthesis of other secondary metabolites	Anthocyanin biosynthesis	2	ko00942
Metabolism	Biosynthesis of other secondary metabolites	Betalain biosynthesis	1	ko00965
Metabolism	Biosynthesis of other secondary metabolites	Benzoxazinoid biosynthesis	1	ko00402
Metabolism	Carbohydrate metabolism	Glycolysis / Gluconeogenesis	219	ko00010
Metabolism	Carbohydrate metabolism	Starch and sucrose metabolism	210	ko00500
Metabolism	Carbohydrate metabolism	Amino sugar and nucleotide sugar metabolism	150	ko00520
Metabolism	Carbohydrate metabolism	Pyruvate metabolism	142	ko00620
Metabolism	Carbohydrate metabolism	Glyoxylate and dicarboxylate metabolism	117	ko00630
Metabolism	Carbohydrate metabolism	Galactose metabolism	86	ko00052
Metabolism	Carbohydrate metabolism	Inositol phosphate metabolism	84	ko00562
Metabolism	Carbohydrate metabolism	Pentose phosphate pathway	84	ko00030
Metabolism	Carbohydrate metabolism	Fructose and mannose metabolism	83	ko00051
Metabolism	Carbohydrate metabolism	Citrate cycle (TCA cycle)	77	ko00020
Metabolism	Carbohydrate metabolism	Pentose and glucuronate interconversions	69	ko00040
Metabolism	Carbohydrate metabolism	Ascorbate and aldarate metabolism	66	ko00053
Metabolism	Carbohydrate metabolism	Propanoate metabolism	57	ko00640
Metabolism	Carbohydrate metabolism	Butanoate metabolism	25	ko00650
Metabolism	Carbohydrate metabolism	C5-Branched dibasic acid metabolism	7	ko00660
Metabolism	Energy metabolism	Oxidative phosphorylation	200	ko00190
Metabolism	Energy metabolism	Carbon fixation in photosynthetic organisms	133	ko00710
Metabolism	Energy metabolism	Photosynthesis	83	ko00195
Metabolism	Energy metabolism	Nitrogen metabolism	45	ko00910
Metabolism	Energy metabolism	Sulfur metabolism	45	ko00920
Metabolism	Energy metabolism	Photosynthesis - antenna proteins	29	ko00196
Metabolism	Global and Overview	Carbon metabolism	408	ko01200
Metabolism	Global and Overview	Biosynthesis of amino acids	353	ko01230
Metabolism	Global and Overview	Fatty acid metabolism	116	ko01212
Metabolism	Global and Overview	2-Oxocarboxylic acid metabolism	73	ko01210
Metabolism	Global and Overview	Degradation of aromatic compounds	11	ko01220
Metabolism	Glycan biosynthesis and metabolism	N-Glycan biosynthesis	60	ko00510
Metabolism	Glycan biosynthesis and metabolism	Glycosylphosphatidylinositol(GPI)-anchor biosynthesis	35	ko00563
Metabolism	Glycan biosynthesis and metabolism	Other glycan degradation	32	ko00511
Metabolism	Glycan biosynthesis and metabolism	Glycosaminoglycan degradation	23	ko00531
Metabolism	Glycan biosynthesis and metabolism	Glycosphingolipid biosynthesis - globo series	7	ko00603
Metabolism	Glycan biosynthesis and metabolism	Other types of O-glycan biosynthesis	5	ko00514
Metabolism	Glycan biosynthesis and metabolism	Glycosphingolipid biosynthesis - ganglio series	4	ko00604
Metabolism	Lipid metabolism	Glycerophospholipid metabolism	121	ko00564
Metabolism	Lipid metabolism	Fatty acid degradation	79	ko00071
Metabolism	Lipid metabolism	Glycerolipid metabolism	72	ko00561
Metabolism	Lipid metabolism	alpha-Linolenic acid metabolism	62	ko00592
Metabolism	Lipid metabolism	Biosynthesis of unsaturated fatty acids	57	ko01040
Metabolism	Lipid metabolism	Fatty acid biosynthesis	56	ko00061
Metabolism	Lipid metabolism	Steroid biosynthesis	44	ko00100
Metabolism	Lipid metabolism	Sphingolipid metabolism	41	ko00600
Metabolism	Lipid metabolism	Ether lipid metabolism	40	ko00565
Metabolism	Lipid metabolism	Fatty acid elongation	35	ko00062
Metabolism	Lipid metabolism	Arachidonic acid metabolism	26	ko00590
Metabolism	Lipid metabolism	Cutin, suberine and wax biosynthesis	23	ko00073
Metabolism	Lipid metabolism	Linoleic acid metabolism	19	ko00591
Metabolism	Lipid metabolism	Synthesis and degradation of ketone bodies	7	ko00072
Metabolism	Metabolism of cofactors and vitamins	Porphyrin and chlorophyll metabolism	80	ko00860
Metabolism	Metabolism of cofactors and vitamins	Ubiquinone and other terpenoid-quinone biosynthesis	71	ko00130
Metabolism	Metabolism of cofactors and vitamins	Pantothenate and CoA biosynthesis	31	ko00770
Metabolism	Metabolism of cofactors and vitamins	One carbon pool by folate	29	ko00670
Metabolism	Metabolism of cofactors and vitamins	Folate biosynthesis	23	ko00790
Metabolism	Metabolism of cofactors and vitamins	Nicotinate and nicotinamide metabolism	22	ko00760
Metabolism	Metabolism of cofactors and vitamins	Biotin metabolism	20	ko00780
Metabolism	Metabolism of cofactors and vitamins	Vitamin B6 metabolism	18	ko00750
Metabolism	Metabolism of cofactors and vitamins	Thiamine metabolism	17	ko00730
Metabolism	Metabolism of cofactors and vitamins	Riboflavin metabolism	16	ko00740
Metabolism	Metabolism of cofactors and vitamins	Lipoic acid metabolism	11	ko00785
Metabolism	Metabolism of other amino acids	Glutathione metabolism	116	ko00480
Metabolism	Metabolism of other amino acids	beta-Alanine metabolism	69	ko00410
Metabolism	Metabolism of other amino acids	Cyanoamino acid metabolism	52	ko00460
Metabolism	Metabolism of other amino acids	Selenocompound metabolism	29	ko00450
Metabolism	Metabolism of other amino acids	Taurine and hypotaurine metabolism	24	ko00430
Metabolism	Metabolism of terpenoids and polyketides	Terpenoid backbone biosynthesis	75	ko00900
Metabolism	Metabolism of terpenoids and polyketides	Carotenoid biosynthesis	40	ko00906
Metabolism	Metabolism of terpenoids and polyketides	Diterpenoid biosynthesis	23	ko00904
Metabolism	Metabolism of terpenoids and polyketides	Sesquiterpenoid and triterpenoid biosynthesis	19	ko00909
Metabolism	Metabolism of terpenoids and polyketides	Brassinosteroid biosynthesis	15	ko00905
Metabolism	Metabolism of terpenoids and polyketides	Zeatin biosynthesis	14	ko00908
Metabolism	Metabolism of terpenoids and polyketides	Limonene and pinene degradation	13	ko00903
Metabolism	Metabolism of terpenoids and polyketides	Monoterpenoid biosynthesis	10	ko00902
Metabolism	Nucleotide metabolism	Purine metabolism	222	ko00230
Metabolism	Nucleotide metabolism	Pyrimidine metabolism	168	ko00240
Genetic Information Processing	Folding, sorting and degradation	Protein processing in endoplasmic reticulum	321	ko04141
Genetic Information Processing	Folding, sorting and degradation	RNA degradation	203	ko03018
Genetic Information Processing	Folding, sorting and degradation	Ubiquitin mediated proteolysis	189	ko04120
Genetic Information Processing	Folding, sorting and degradation	Proteasome	73	ko03050
Genetic Information Processing	Folding, sorting and degradation	Protein export	67	ko03060
Genetic Information Processing	Folding, sorting and degradation	SNARE interactions in vesicular transport	52	ko04130
Genetic Information Processing	Folding, sorting and degradation	Sulfur relay system	22	ko04122
Genetic Information Processing	Replication and repair	Nucleotide excision repair	74	ko03420
Genetic Information Processing	Replication and repair	Homologous recombination	66	ko03440
Genetic Information Processing	Replication and repair	DNA replication	65	ko03030
Genetic Information Processing	Replication and repair	Base excision repair	57	ko03410
Genetic Information Processing	Replication and repair	Mismatch repair	50	ko03430
Genetic Information Processing	Replication and repair	Non-homologous end-joining	13	ko03450
Genetic Information Processing	Transcription	Spliceosome	270	ko03040
Genetic Information Processing	Transcription	Basal transcription factors	68	ko03022
Genetic Information Processing	Transcription	RNA polymerase	57	ko03020
Genetic Information Processing	Translation	Ribosome	467	ko03010
Genetic Information Processing	Translation	RNA transport	222	ko03013
Genetic Information Processing	Translation	Ribosome biogenesis in eukaryotes	185	ko03008
Genetic Information Processing	Translation	mRNA surveillance pathway	182	ko03015
Genetic Information Processing	Translation	Aminoacyl-tRNA biosynthesis	84	ko00970
Environmental Information Processing	Membrane transport	ABC transporters	121	ko02010
Environmental Information Processing	Signal transduction	Plant hormone signal transduction	260	ko04075
Environmental Information Processing	Signal transduction	Phosphatidylinositol signaling system	77	ko04070
Cellular Processes	Transport and catabolism	Endocytosis	237	ko04144
Cellular Processes	Transport and catabolism	Peroxisome	134	ko04146
Cellular Processes	Transport and catabolism	Phagosome	108	ko04145
Cellular Processes	Transport and catabolism	Regulation of autophagy	59	ko04140
