# Supplementary material for: Transcriptome analysis reveals crucial genes involved in the biosynthesis of nervonic acid in woody Malania oleifera oilseeds
Source: BMC Plant Biol. 2018 Oct 19;18:247. doi: 10.1186/s12870-018-1463-6 (PMC6195686; doi:10.1186/s12870-018-1463-6)
Supplement: Supplementary file 6 — Table S4. Differentially expressed transcriptor factors during seed development of Malania oleifera. (XLS 37 kb) [file 12870_2018_1463_MOESM6_ESM.xls]

## Sheet: Table S4
Table S4. Differentially expressed transcriptor factors during seed development of Malania oleifera.
Unigene ID	RPKM(S1)	RPKM(S2)	log2 Ratio(S2/S1)	Pvalue	FDR	Annotation
Unigene0018973	0.001	12.9617	13.662	6.06e-183	1.08e-181	transcription factor CPC-like isoform X1 [Citrus sinensis]
Unigene0019294	0.001	5.8459	12.5132	1.21e-86	1.31e-85	ethylene response factor 10 [Actinidia deliciosa]
Unigene0018949	0.001	5.5483	12.4378	2.79e-73	2.74e-72	MYB-like transcription factor ETC1 [Populus euphratica]
Unigene0053095	0.001	3.9439	11.9454	5.69e-37	4.04e-36	zinc-finger homeodomain protein 2-like [Jatropha curcas]
Unigene0030255	0.001	3.7542	11.8743	1.71e-181	3.03e-180	GRAS family transcription factor isoform 1 [Theobroma cacao]
Unigene0038870	0.001	3.1555	11.6237	4.45e-69	4.23e-68	pathogenesis-related genes transcriptional activator PTI6-like [Nicotiana sylvestris]
Unigene0038147	0.0232	5.7092	7.94302	5.76e-146	8.76e-145	ABSCISIC ACID-INSENSITIVE 5-like protein 1 [Gossypium raimondii]
Unigene0039242	0.0406	7.975	7.61786	1.72e-282	4.38e-281	trihelix transcription factor PTL [Vitis vinifera]
Unigene0041190	0.1534	19.7022	7.00491	0	0	zinc-finger homeodomain protein 9 [Nelumbo nucifera]
Unigene0041652	0.0891	11.1431	6.96651	1.35e-145	2.05e-144	ocs element-binding factor 1-like [Citrus sinensis]
Unigene0043784	0.0443	5.0507	6.83303	1.77e-100	2.09e-99	transcription factor bHLH [Vitis vinifera]
Unigene0039579	0.0297	3.2987	6.79529	3.64e-65	3.35e-64	GATA transcription factor 12-like [Nelumbo nucifera]
Unigene0003556	0.3097	25.6943	6.37443	0	0	transcription factor TCP23-like [Populus euphratica]
Unigene0029834	0.2336	17.0136	6.1865	0	0	growth-regulating factor 4 isoform X2 [Vitis vinifera]
Unigene0046569	0.126	8.4607	6.06928	8.01e-113	1.02e-111	transcriptional activator Myb-like [Jatropha curcas]
Unigene0000115	0.2225	14.0054	5.97603	8.27e-306	2.27e-304	trihelix transcription factor ASIL2 [Fragaria vesca subsp. vesca]
Unigene0010743	0.1241	7.2237	5.86316	3.19e-97	3.7e-96	transcriptional regulator STERILE APETALA [Populus euphratica]
Unigene0002333	0.5464	28.8842	5.72418	0	0	ABSCISIC ACID-INSENSITIVE 5-like protein 1 [Gossypium raimondii]
Unigene0003221	0.6553	32.686	5.64037	0	0	B3 domain-containing transcription factor FUS3-like [Citrus sinensis]
Unigene0034852	0.1389	6.0506	5.44496	1.32e-47	1.05e-46	agamous-like MADS-box protein AGL62 [Nicotiana tomentosiformis]
Unigene0039867	0.4147	15.2283	5.19854	3.92e-209	7.73e-208	AP2/ERF and B3 domain-containing transcription factor RAV1-like [Vitis vinifera]
Unigene0039015	0.992	28.0089	4.8194	0	0	CONSTANS-like 1 protein [Gossypium darwinii]
Unigene0044559	0.162	4.5647	4.81645	1.3e-29	8.36e-29	scarecrow-like protein 23 [Nelumbo nucifera]
Unigene0002819	0.3563	9.9923	4.80965	7.52e-307	2.07e-305	growth-regulating factor 1-like isoform X1 [Vitis vinifera]
Unigene0053859	1.9411	51.9035	4.74089	0	0	dehydration-responsive element-binding protein 2D-like [Gossypium raimondii]
Unigene0002653	0.5024	13.2433	4.72028	7.87e-151	1.22e-149	protein FD-like [Vitis vinifera]
Unigene0003595	0.4391	11.5582	4.71822	1.08e-187	1.96e-186	dehydration-responsive element-binding protein 3-like [Nelumbo nucifera]
Unigene0003560	1.0256	26.7634	4.70572	0	0	Integrase-type DNA-binding superfamily protein [Theobroma cacao]
Unigene0016373	1.8842	48.1923	4.67678	0	0	zinc-finger homeodomain protein 1-like [Nelumbo nucifera]
Unigene0003844	0.3677	8.583	4.54488	1.62e-52	1.35e-51	FD protein [Actinidia chinensis]
Unigene0001432	1.7248	39.2052	4.50654	0	0	transcription factor HBP-1b(c38)-like isoform X1 [Nicotiana tomentosiformis]
Unigene0024887	0.1308	2.9442	4.49244	4.61e-77	4.65e-76	heat stress transcription factor A-7a-like [Vitis vinifera]
Unigene0027496	0.8618	19.3784	4.49095	1.39e-283	3.56e-282	LOB domain-containing 38 -like protein [Gossypium arboreum]
Unigene0039617	3.6756	79.214	4.4297	0	0	ethylene-responsive transcription factor 12 [Vitis vinifera]
Unigene0009639	0.1875	3.9449	4.39503	4.56e-72	4.44e-71	NAC domain class transcription factor isoform 1 [Theobroma cacao]
Unigene0031370	8.587	157.989	4.20153	0	0	ethylene-responsive transcription factor WRI1 isoform X2 [Brassica rapa]
Unigene0050842	0.7599	13.858	4.18877	7.97e-230	1.7e-228	ethylene-responsive transcription factor 2-like [Gossypium raimondii]
Unigene0048919	0.5966	10.2552	4.10345	2.3e-148	3.53e-147	zinc finger protein ZAT5-like [Gossypium raimondii]
Unigene0024588	6.0166	102.326	4.08808	0	0	zinc finger CCCH domain-containing protein 23 [Vitis vinifera]
Unigene0020634	2.3204	37.0809	3.99823	0	0	transcription factor bHLH48 [Vitis vinifera]
Unigene0003621	0.373	5.9364	3.99234	6.28e-90	6.97e-89	probable WRKY transcription factor 65 [Vitis vinifera]
Unigene0034703	1.0467	15.5414	3.8922	1.14e-251	2.6e-250	dof zinc finger protein DOF5.4 [Vitis vinifera]
Unigene0054545	18.4414	266.466	3.85293	0	0	ethylene-responsive transcription factor RAP2-3 [Gossypium raimondii]
Unigene0005296	0.8811	11.5465	3.71201	3.36e-135	4.84e-134	homeobox-leucine zipper protein ATHB-52 [Vitis vinifera]
Unigene0022708	4.0252	52.3828	3.70196	0	0	ethylene-responsive transcription factor RAP2-7-like isoform X4 [Populus euphratica]
Unigene0043628	1.0975	14.1497	3.68848	1.04e-289	2.71e-288	ethylene-responsive transcription factor CRF2 [Vitis vinifera]
Unigene0037548	2.6777	32.866	3.61753	0	0	homeobox-leucine zipper protein REVOLUTA [Vitis vinifera]
Unigene0054811	0.5905	7.0971	3.58722	3.74e-130	5.24e-129	SCL domain class transcription factor [Theobroma cacao]
Unigene0001080	0.8791	10.1114	3.52381	2.69e-41	1.99e-40	SCL domain class transcription factor [Theobroma cacao]
Unigene0031606	1.2698	13.9752	3.4602	0	0	nuclear transcription factor Y subunit A-3-like isoform X4 [Prunus mume]
Unigene0001719	0.8501	9.0168	3.40691	0	0	homeobox-leucine zipper protein ANTHOCYANINLESS 2 isoform X2 [Vitis vinifera]
Unigene0053820	0.3223	3.3898	3.39472	2.03e-40	1.49e-39	LOB domain-containing protein 22 [Theobroma cacao]
Unigene0048048	0.5154	5.2816	3.35721	1.14e-74	1.13e-73	scarecrow-like protein 23 [Prunus mume]
Unigene0021065	1.3121	13.4449	3.35711	2.76e-197	5.22e-196	B3 domain-containing protein At2g36080-like [Vitis vinifera]
Unigene0000349	0.5724	5.7534	3.32932	1.33e-93	1.52e-92	transcription factor RAX1 [Vitis vinifera]
Unigene0007480	28.0206	279.728	3.31946	0	0	zinc finger CCCH domain-containing protein 2-like [Malus domestica]
Unigene0010819	0.3676	3.4864	3.24553	1.4e-35	9.82e-35	Transcription factor [Morus notabilis]
Unigene0046613	3.4984	32.9386	3.23501	0	0	ethylene-responsive transcription factor 4 [Vitis vinifera]
Unigene0000299	1.2663	11.8139	3.22179	4.06e-225	8.5e-224	WRKY DNA-binding protein 33 isoform 1 [Theobroma cacao]
Unigene0036742	5.0509	46.1555	3.19189	0	0	ethylene-responsive transcription factor RAP2-7 isoform X1 [Vitis vinifera]
Unigene0044508	1.9254	17.5065	3.18466	1.05e-228	2.23e-227	zinc finger protein CONSTANS-LIKE 4 [Vitis vinifera]
Unigene0031387	2.4961	19.9381	2.99778	7.15e-68	6.75e-67	BES1/BZR1 homolog protein 4 [Vitis vinifera]
Unigene0003314	0.4098	3.2078	2.96859	5.63e-34	3.85e-33	ethylene-responsive transcription factor 5 [Nelumbo nucifera]
Unigene0002617	0.7515	5.7851	2.9445	2.31e-85	2.49e-84	transcription factor MYB48 [Vitis vinifera]
Unigene0034393	1.8932	14.539	2.94103	2.97e-195	5.57e-194	transcription factor TCP9-like [Nelumbo nucifera]
Unigene0008395	6.3372	46.8349	2.88567	0	0	MYB7 [Theobroma cacao]
Unigene0007869	11.5168	83.403	2.85636	0	0	DELLA protein GAI-like [Vitis vinifera]
Unigene0025333	0.8915	6.4046	2.8448	7.06e-109	8.8e-108	transcription factor bHLH130-like [Vitis vinifera]
Unigene0024199	14.9331	102.597	2.7804	0	0	auxin response factor 4 [Vitis vinifera]
Unigene0037579	8.6369	58.6068	2.76248	0	0	B3 domain-containing transcription factor VRN1-like isoform X7 [Populus euphratica]
Unigene0029093	17.2931	108.398	2.64807	0	0	homeobox-leucine zipper protein HAT5-like [Vitis vinifera]
Unigene0004809	1.429	7.8197	2.45211	1.14e-107	1.41e-106	cyclic dof factor 1-like [Prunus mume]
Unigene0039329	1.1254	6.0555	2.42781	3.58e-63	3.24e-62	sucrose responsive element binding protein [Vitis vinifera]
Unigene0031015	0.7217	3.876	2.4251	4.29e-80	4.44e-79	probable bifunctional methylthioribulose-1-phosphate dehydratase/enolase-phosphatase E1 2 isoform X1 [Vitis vinifera]
Unigene0028569	0.5965	3.0862	2.37124	3.41e-37	2.43e-36	trihelix transcription factor ASIL1-like [Vitis vinifera]
Unigene0017541	71.1715	363.233	2.35152	0	0	ocs element-binding factor 1-like [Prunus mume]
Unigene0001105	13.3492	66.9935	2.32727	0	0	sucrose responsive element binding protein [Vitis vinifera]
Unigene0039350	3.8447	18.8615	2.2945	3.89e-188	7.06e-187	Homeobox-leucine zipper protein HAT5 [Theobroma cacao]
Unigene0004398	6.1977	30.2412	2.28671	0	0	zinc finger CCCH domain-containing protein 20 [Jatropha curcas]
Unigene0038963	10.4706	49.5354	2.24212	0	0	MYB transcription factor 1 [Vitis pseudoreticulata]
Unigene0010253	1.4907	6.8986	2.21031	6.24e-82	6.55e-81	transcription factor TCP15 [Vitis vinifera]
Unigene0018405	1.0881	4.8149	2.14569	3.21e-89	3.55e-88	transcription factor PIF3-like isoform X1 [Vitis vinifera]
Unigene0028732	6.3986	28.2118	2.14047	0	0	transcription factor PIF1 isoform X2 [Vitis vinifera]
Unigene0037084	0.7671	3.2936	2.10218	1.11e-19	6.04e-19	NAC transcription factor ONAC010 [Gossypium raimondii]
Unigene0004133	9.4111	37.3903	1.99023	0	0	dof zinc finger protein DOF5.7 [Vitis vinifera]
Unigene0003101	4.7485	18.7993	1.98514	2.97e-201	5.72e-200	floral homeotic protein APETALA 2-like [Nicotiana tomentosiformis]
Unigene0029450	2.2164	8.5803	1.95281	1.79e-78	1.83e-77	dof zinc finger protein DOF1.1 [Vitis vinifera]
Unigene0010443	2.0901	8.0137	1.9389	7.66e-62	6.87e-61	probable WRKY transcription factor 7 [Vitis vinifera]
Unigene0002005	36.9982	141.546	1.93574	0	0	B3 domain-containing transcription factor ABI3 [Jatropha curcas]
Unigene0017473	6.1524	23.5019	1.93356	9.88131291682493e-324	2.86558074587923e-322	transcription factor GAMYB-like [Prunus mume]
Unigene0035304	26.5196	100.771	1.92595	0	0	transcription factor UNE12-like isoform X2 [Vitis vinifera]
Unigene0013208	7.5584	28.1583	1.89741	7.51e-123	1.01e-121	Ethylene-responsive transcription factor [Morus notabilis]
Unigene0012904	6.3015	23.2011	1.88043	1.31e-168	2.21e-167	WRKY1 [Hevea brasiliensis]
Unigene0045854	15.9337	58.5444	1.87745	0	0	GATA transcription factor 4 [Vitis vinifera]
Unigene0001744	6.8935	25.046	1.86127	7.46e-241	1.65e-239	transcription factor TCP7 [Vitis vinifera]
Unigene0031503	28.5269	101.192	1.8267	0	0	ETHYLENE INSENSITIVE 3-like 1 protein [Vitis vinifera]
Unigene0003534	2.5279	8.9559	1.8249	2.68e-49	2.16e-48	flowering-related B-class MADS-box protein [Vitis vinifera]
Unigene0034311	0.6885	2.4076	1.80607	1.13e-22	6.54e-22	AP2/ERF and B3 domain-containing transcription factor At1g50680-like isoform X1 [Vitis vinifera]
Unigene0001954	1.6317	5.6828	1.80023	5.44e-75	5.41e-74	BEL1-like homeodomain protein 9 [Vitis vinifera]
Unigene0016034	2.8914	10.019	1.7929	1.59e-127	2.2e-126	trihelix transcription factor GT-2-like [Vitis vinifera]
Unigene0001603	56.6499	196.074	1.79126	0	0	protein ETHYLENE INSENSITIVE 3-like [Jatropha curcas]
Unigene0048358	120.529	415.933	1.78697	0	0	transcription factor TCP9 [Vitis vinifera]
Unigene0033794	3.1356	10.7279	1.77455	2.56e-93	2.9e-92	transcription factor SPATULA [Vitis vinifera]
Unigene0030164	0.935	3.1824	1.76708	6.47e-24	3.82e-23	probable WRKY transcription factor 17 [Vitis vinifera]
Unigene0020778	0.9153	3.0788	1.75005	4.85e-22	2.77e-21	transcription factor MYB1R1 [Vitis vinifera]
Unigene0021413	10.3227	34.4792	1.73991	0	0	transcription factor MYC2-like [Vitis vinifera]
Unigene0026544	6.4422	20.8961	1.69761	3.79e-177	6.65e-176	cyclic dof factor 2 [Vitis vinifera]
Unigene0017307	64.4537	205.031	1.66951	0	0	LOW QUALITY PROTEIN: DELLA protein GAI-like [Malus domestica]
Unigene0009923	1.3261	4.1881	1.65911	4.46e-56	3.82e-55	protein NLP4-like [Vitis vinifera]
Unigene0007836	1.37	4.2988	1.64976	2.94e-45	2.27e-44	transcription factor PCL1-like [Eucalyptus grandis]
Unigene0042491	4.6336	14.5123	1.64707	4.64e-73	4.55e-72	LOB domain-containing protein 30-like [Nicotiana tomentosiformis]
Unigene0034288	4.1547	12.982	1.6437	2.58e-203	4.99e-202	B3 domain-containing transcription repressor VAL2-like isoform X1 [Vitis vinifera]
Unigene0002831	6.2217	18.8082	1.59598	2.22e-211	4.41e-210	scarecrow-like protein 9 [Vitis vinifera]
Unigene0002219	4.4849	13.487	1.58842	2.75e-122	3.7e-121	scarecrow-like protein 15 [Vitis vinifera]
Unigene0045696	1.3333	4.0008	1.58529	6.39e-27	3.97e-26	NAC domain-containing protein 89 [Morus notabilis]
Unigene0050359	2.4344	7.2814	1.58065	1.76e-43	1.33e-42	B-box zinc finger protein 21 [Vitis vinifera]
Unigene0023869	6.3966	18.8815	1.5616	4.58e-244	1.02e-242	auxin response factor 18 [Vitis vinifera]
Unigene0013768	28.4144	82.3103	1.53445	0	0	common plant regulatory factor 6 [Petroselinum crispum]
Unigene0030536	4.5201	13.0619	1.53094	4.49e-121	5.99e-120	chitin-inducible gibberellin-responsive protein 1-like [Vitis vinifera]
Unigene0028541	95.344	272.573	1.51543	0	0	transcription factor bHLH96-like [Nelumbo nucifera]
Unigene0043545	3.743	10.5628	1.49673	1.85e-59	1.63e-58	nuclear transcription factor Y subunit B-3 [Vitis vinifera]
Unigene0035457	1.3245	3.7098	1.48589	1.69e-11	7.44e-11	bZIP family protein [Populus trichocarpa]
Unigene0013322	20.3342	54.6215	1.42556	0	0	Sequence-specific DNA binding transcription factors isoform 2 [Theobroma cacao]
Unigene0055089	20.537	55.1025	1.42389	1.54e-238	3.37e-237	transcription factor MYB1R1 [Cucumis melo]
Unigene0038907	5.5774	14.8474	1.41255	1.53e-66	1.42e-65	ethylene-responsive transcription factor ERF105-like [Nelumbo nucifera]
Unigene0034262	2.4398	6.3525	1.38056	1.97e-60	1.75e-59	probable WRKY transcription factor 3 isoform X1 [Nelumbo nucifera]
Unigene0038743	1.6847	4.3832	1.37949	2.71e-26	1.67e-25	ethylene-responsive transcription factor CRF5-like [Gossypium raimondii]
Unigene0050317	2.5011	6.3016	1.33316	2.09e-29	1.35e-28	MYB domain class transcription factor [Theobroma cacao]
Unigene0053318	2.262	5.6364	1.31718	1.73e-42	1.3e-41	zinc finger protein JACKDAW-like isoform X2 [Vitis vinifera]
Unigene0019910	1.8017	4.3934	1.28598	9.42e-29	6e-28	probable WRKY transcription factor 31 [Nelumbo nucifera]
Unigene0045996	0.8874	2.1372	1.26807	3.88e-12	1.74e-11	ERF transcription factor ERF1 [Camellia sinensis]
Unigene0029083	8.1294	19.5071	1.26278	9.76e-158	1.57e-156	transcription factor TGA2 isoform X2 [Vitis vinifera]
Unigene0046055	1.3004	3.1106	1.25824	2.89e-24	1.72e-23	protein FAR1-RELATED SEQUENCE 6-like [Vitis vinifera]
Unigene0020321	5.23	12.4398	1.25008	1.22e-73	1.2e-72	protein SENSITIVE TO PROTON RHIZOTOXICITY 1 [Vitis vinifera]
Unigene0005853	2.6945	6.3896	1.24571	2.91e-40	2.13e-39	protein tesmin/TSO1-like CXC 5 [Nelumbo nucifera]
Unigene0003376	2.8453	6.6944	1.23437	6.24e-31	4.1e-30	light-inducible protein CPRF2 [Vitis vinifera]
Unigene0019957	2.9854	6.9645	1.2221	6.44e-48	5.12e-47	heat stress transcription factor A-4a [Populus euphratica]
Unigene0026666	8.257	19.0272	1.20437	4.16e-162	6.84e-161	Auxin response factor 19 [Theobroma cacao]
Unigene0006784	190.788	435.145	1.18953	0	0	zinc-finger homeodomain protein 4-like [Vitis vinifera]
Unigene0000192	5.0215	11.4247	1.18597	8.96e-98	1.04e-96	G-box-binding factor 1 [Vitis vinifera]
Unigene0023849	3.7534	8.5215	1.18291	3.34e-52	2.77e-51	probable WRKY transcription factor 20 [Vitis vinifera]
Unigene0027245	5.303	11.9663	1.1741	6.76e-59	5.92e-58	common plant regulatory factor 1 isoform X3 [Vitis vinifera]
Unigene0041477	9.9049	22.3402	1.17343	2.69e-83	2.85e-82	zinc finger family protein [Populus trichocarpa]
Unigene0023132	155.55	350.58	1.17236	0	0	LOB domain-containing protein 41 [Vitis vinifera]
Unigene0028690	72.7854	158.174	1.11979	0	0	zinc finger protein CONSTANS-LIKE 5-like [Nelumbo nucifera]
Unigene0022512	1.9324	4.1931	1.11762	3.24e-16	1.64e-15	probable WRKY transcription factor 70 [Nelumbo nucifera]
Unigene0003619	20.0116	42.8196	1.09743	1.08e-194	2.01e-193	GRAS family transcription factor family protein [Theobroma cacao]
Unigene0000472	3.554	7.4297	1.06386	1.06e-27	6.63e-27	trihelix transcription factor ASIL2-like [Vitis vinifera]
Unigene0031278	14.4432	29.5042	1.03053	1.36e-150	2.11e-149	zinc finger protein NUTCRACKER-like [Vitis vinifera]
Unigene0025187	29.8468	60.8765	1.02831	3.63e-185	6.54e-184	NAC domain-containing protein 2 [Vitis vinifera]
Unigene0017359	4.6923	9.5677	1.02788	2.8e-108	3.49e-107	Uridylate kinase [Morus notabilis]
Unigene0025890	24.0595	48.5274	1.01219	8.88e-149	1.36e-147	ABSCISIC ACID-INSENSITIVE 5-like protein 2 isoform X1 [Fragaria vesca subsp. vesca]
Unigene0024241	21.9349	44.147	1.00909	4.17e-113	5.34e-112	transcription factor bHLH128 isoform X2 [Vitis vinifera]
Unigene0027466	2.9495	1.473	-1.00171	6.26e-27	3.89e-26	FAR1-related sequence 5 isoform 1 [Theobroma cacao]
Unigene0054927	2.9296	1.4578	-1.00691	4.54e-13	2.1e-12	cyclic dof factor 3-like [Nelumbo nucifera]
Unigene0004088	12.9652	6.4501	-1.00725	1.52e-48	1.22e-47	transcription factor IIIA-like [Vitis vinifera]
Unigene0037346	18.1964	9.0475	-1.00806	1.46e-138	2.14e-137	lysine-specific demethylase REF6 [Vitis vinifera]
Unigene0000293	19.8938	9.8861	-1.00885	1.35e-93	1.54e-92	protein REVEILLE 1 [Vitis vinifera]
Unigene0035136	2.4055	1.1927	-1.01211	4.9e-14	2.34e-13	zinc finger CCCH domain-containing protein 34-like isoform X2 [Vitis vinifera]
Unigene0023341	9.9329	4.9129	-1.01564	6.12e-31	4.02e-30	single-stranded DNA-bindig protein WHY2, mitochondrial [Eucalyptus grandis]
Unigene0025407	2.4602	1.2129	-1.02031	2.46e-08	9.44e-08	NAC domain containing protein 36 [Theobroma cacao]
Unigene0021447	8.0288	3.9424	-1.02611	2.27e-25	1.37e-24	nuclear transcription factor Y subunit C-9-like isoform X4 [Vitis vinifera]
Unigene0037348	2.7581	1.3506	-1.03007	1.08e-15	5.38e-15	protein FAR1-RELATED SEQUENCE 8 isoform X2 [Vitis vinifera]
Unigene0033018	22.1335	10.8208	-1.03242	1.27e-100	1.5e-99	telomeric repeat-binding factor 2-like isoform X1 [Eucalyptus grandis]
Unigene0013024	28.1568	13.7365	-1.03547	1.28e-138	1.88e-137	TGACG-sequence-specific DNA-binding protein TGA-1B [Morus notabilis]
Unigene0038059	5.6771	2.7441	-1.04882	1.72e-37	1.23e-36	protein FAR1-RELATED SEQUENCE 6-like [Vitis vinifera]
Unigene0028020	19.1592	9.2395	-1.05215	1.02e-158	1.64e-157	TCP family transcription factor 4 isoform 1 [Theobroma cacao]
Unigene0026241	3.506	1.6882	-1.05434	1.55e-22	8.93e-22	protein FAR1-RELATED SEQUENCE 11 [Vitis vinifera]
Unigene0025346	19.0362	9.1621	-1.055	3.14e-153	4.92e-152	squamosa promoter-binding-like protein 1 [Vitis vinifera]
Unigene0025567	89.1419	42.7508	-1.06015	3.4e-268	8.26e-267	ethylene-responsive transcription factor RAP2-4 [Vitis vinifera]
Unigene0005241	2.4556	1.1774	-1.06047	1.24e-09	5.06e-09	transcription factor bHLH117 [Vitis vinifera]
Unigene0020258	28.2689	13.4928	-1.06703	9.25e-140	1.36e-138	scarecrow-like protein 8 [Vitis vinifera]
Unigene0004810	16.2069	7.6773	-1.07794	1.44e-126	1.98e-125	calmodulin-binding transcription activator 3 isoform X1 [Vitis vinifera]
Unigene0004722	34.5231	16.326	-1.08039	2.71e-138	3.97e-137	GAGA-binding transcriptional activator BBR/BPC1-like [Vitis vinifera]
Unigene0000163	9.5232	4.4837	-1.08676	4.49e-54	3.78e-53	dnaJ homolog subfamily C member 21 [Nelumbo nucifera]
Unigene0023931	6.1376	2.8319	-1.1159	5.61e-28	3.53e-27	myb-like protein B [Gossypium raimondii]
Unigene0035391	13.2978	6.023	-1.14263	1.79e-112	2.27e-111	calmodulin-binding transcription activator 4 isoform X2 [Vitis vinifera]
Unigene0043682	3.7011	1.6754	-1.14345	7.87e-18	4.13e-17	trihelix transcription factor GT-2-like [Vitis vinifera]
Unigene0031379	6.7831	3.07	-1.14371	1.94e-42	1.45e-41	CONSTANS-LIKE 10 [Dimocarpus longan]
Unigene0024871	8.6793	3.9022	-1.15329	1.33e-49	1.08e-48	protein FAR1-RELATED SEQUENCE 5-like isoform X3 [Eucalyptus grandis]
Unigene0025484	6.6737	2.9683	-1.16885	1.38e-24	8.23e-24	protein FAR1-RELATED SEQUENCE 5 [Vitis vinifera]
Unigene0027170	9.0686	3.9738	-1.19036	1.34e-69	1.28e-68	Far1-related sequence 10 isoform 1 [Theobroma cacao]
Unigene0036832	20.7433	9.0878	-1.19064	3e-176	5.23e-175	transcription factor TFIIIB component B'' homolog isoform X2 [Citrus sinensis]
Unigene0021908	3.7327	1.6282	-1.19694	1.53e-18	8.13e-18	NAC domain protein, IPR003441 [Theobroma cacao]
Unigene0038155	6.2979	2.743	-1.19912	1.11e-44	8.48e-44	protein PHR1-LIKE 1 isoform X2 [Vitis vinifera]
Unigene0033059	5.8283	2.5231	-1.20788	5.2e-46	4.04e-45	squamosa promoter-binding-like protein 6 isoform X3 [Vitis vinifera]
Unigene0027404	242.085	104.324	-1.21444	0	0	homeobox-leucine zipper protein ATHB-15 [Vitis vinifera]
Unigene0026957	7.322	3.1479	-1.21785	2.23e-60	1.97e-59	zinc finger CCCH domain-containing protein 30 [Vitis vinifera]
Unigene0026994	31.5929	13.4081	-1.2365	6.49e-215	1.31e-213	transcription factor MYB1R1-like isoform X2 [Nelumbo nucifera]
Unigene0027464	3.4428	1.4568	-1.24078	4.64e-14	2.22e-13	telomere repeat-binding factor 4 [Nelumbo nucifera]
Unigene0003848	126.58	53.4922	-1.24265	0	0	zinc finger CCCH domain-containing protein 14-like [Jatropha curcas]
Unigene0023563	21.1069	8.8199	-1.25888	4.43e-117	5.8e-116	uncharacterized zinc finger protein At4g06634 isoform X2 [Vitis vinifera]
Unigene0002237	16.0313	6.6972	-1.25926	9.69e-62	8.68e-61	zinc finger family protein [Populus trichocarpa]
Unigene0035488	25.3086	10.5191	-1.26662	1.03e-220	2.13e-219	transcription factor bHLH49-like isoform X1 [Citrus sinensis]
Unigene0026966	23.9807	9.929	-1.27215	1.72e-115	2.24e-114	GATA transcription factor 5 [Vitis vinifera]
Unigene0021642	2.5278	1.0285	-1.29734	2.05e-10	8.67e-10	protein MNN4 [Sesamum indicum]
Unigene0003762	43.0402	17.464	-1.3013	2.85e-209	5.62e-208	zinc finger CCCH domain-containing protein 67 [Vitis vinifera]
Unigene0033062	11.1094	4.5013	-1.30337	2.39e-134	3.43e-133	protein ALWAYS EARLY 3 [Vitis vinifera]
Unigene0024546	19.6656	7.9606	-1.30473	3.75e-88	4.11e-87	protein BASIC PENTACYSTEINE1-like [Vitis vinifera]
Unigene0000316	60.76	24.3696	-1.31804	3.35e-271	8.24e-270	B3 domain-containing protein REM16-like [Cicer arietinum]
Unigene0005054	3.2495	1.2963	-1.32582	1.12e-17	5.85e-17	trihelix transcription factor GT-2-like isoform X1 [Vitis vinifera]
Unigene0002033	7.4113	2.9489	-1.32955	1.14e-47	9.02e-47	transcription factor AS1 [Jatropha curcas]
Unigene0053307	14.6806	5.8225	-1.3342	3.55e-81	3.7e-80	bZIP transcription factor family protein 2 [Camellia sinensis]
Unigene0003829	7.4588	2.9457	-1.34033	1.22e-16	6.21e-16	F-box protein At5g07610-like [Fragaria vesca subsp. vesca]
Unigene0005847	8.0967	3.1859	-1.34563	1.3e-69	1.24e-68	scarecrow-like transcription factor PAT1 [Vitis vinifera]
Unigene0032816	43.1509	16.9052	-1.35192	1.11e-244	2.48e-243	bZIP transcription factor family protein 11 [Camellia sinensis]
Unigene0031244	12.5607	4.8989	-1.35839	4.81e-103	5.77e-102	probable WRKY transcription factor 27 isoform X1 [Eucalyptus grandis]
Unigene0028172	6.1748	2.3714	-1.38065	7.86e-54	6.6e-53	Heat shock transcription factor A2 isoform 1 [Theobroma cacao]
Unigene0012704	3.0827	1.179	-1.38663	2.92e-31	1.93e-30	protein FAR1-RELATED SEQUENCE 5-like [Vitis vinifera]
Unigene0034593	33.6724	12.8555	-1.38918	9.07e-292	2.37e-290	zinc finger CCCH domain-containing protein 38 isoform X1 [Jatropha curcas]
Unigene0030973	6.9834	2.6001	-1.42536	6.44e-42	4.8e-41	transcription factor MYB86 [Cucumis melo]
Unigene0029113	29.9459	11.0783	-1.43462	3.2e-280	8.08e-279	two-component response regulator ARR1 isoform X2 [Vitis vinifera]
Unigene0041521	61.3994	22.5778	-1.44332	1.65e-196	3.12e-195	DNA polymerase epsilon subunit 3 [Nelumbo nucifera]
Unigene0000395	10.5059	3.8612	-1.44408	5.35e-70	5.13e-69	GATA transcription factor 1 [Jatropha curcas]
Unigene0025679	17.0264	6.2455	-1.44688	1.65e-171	2.82e-170	auxin response factor 1-like [Vitis vinifera]
Unigene0031748	38.7921	14.17	-1.45292	0	0	Homeobox protein 10 [Morus notabilis]
Unigene0030169	20.4249	7.4135	-1.4621	1.64e-304	4.49e-303	transcription factor bHLH93-like [Vitis vinifera]
Unigene0025194	6.3721	2.2699	-1.48914	7.45e-49	5.97e-48	transcription factor BIM2 [Vitis vinifera]
Unigene0013932	6.4556	2.2799	-1.50158	1.48e-62	1.33e-61	protein tesmin/TSO1-like CXC 5 [Vitis vinifera]
Unigene0019966	20.5556	7.2113	-1.5112	3.03e-128	4.21e-127	growth-regulating factor 4-like [Gossypium raimondii]
Unigene0029251	2.902	1.0166	-1.5133	2.8e-16	1.42e-15	LOB domain-containing protein 6 [Vitis vinifera]
Unigene0022168	25.3687	8.8706	-1.51595	4.11e-221	8.49e-220	probable WRKY transcription factor 21 [Prunus mume]
Unigene0019490	24.0203	8.2408	-1.5434	3.86e-264	9.24e-263	protein FAR1-RELATED SEQUENCE 7 isoform X1 [Vitis vinifera]
Unigene0041785	2.5139	0.8545	-1.55677	1.5e-09	6.12e-09	ethylene-responsive transcription factor ERF038-like [Vitis vinifera]
Unigene0002232	2.6775	0.9099	-1.55711	2.89e-09	1.16e-08	transcription factor PCL1 [Nelumbo nucifera]
Unigene0032024	4.2218	1.4057	-1.58657	1.27e-44	9.76e-44	transcription factor bHLH67 isoform X1 [Vitis vinifera]
Unigene0001399	3.3021	1.09	-1.59906	5.07e-31	3.34e-30	ABSCISIC ACID-INSENSITIVE 5-like protein 5 isoform X2 [Vitis vinifera]
Unigene0032985	48.4383	15.365	-1.6565	1.20812692436684e-310	0	zinc finger CCCH domain-containing protein 11 [Nelumbo nucifera]
Unigene0012958	11.1501	3.4301	-1.70073	1.11e-129	1.55e-128	CCCH-type zinc finger protein with ARM repeat domain isoform 1 [Theobroma cacao]
Unigene0016599	42.2503	12.8578	-1.71632	2.16e-199	4.11e-198	transcription factor bHLH104 [Sesamum indicum]
Unigene0022980	9.7399	2.8453	-1.77533	1.57e-85	1.69e-84	zinc finger CCCH domain-containing protein 62 [Vitis vinifera]
Unigene0030347	64.7022	18.5735	-1.80057	0	0	AP2-like ethylene-responsive transcription factor AIL6-like isoform X2 [Citrus sinensis]
Unigene0041804	10.4549	2.9964	-1.80288	6.79e-30	4.39e-29	MADS-box transcription factor ANR1 [Glycine soja]
Unigene0023956	5.6227	1.5803	-1.83106	2.17e-100	2.57e-99	zinc finger CCCH domain-containing protein 14 [Vitis vinifera]
Unigene0024704	7.5345	2.0989	-1.84388	7.47e-118	9.81e-117	LOW QUALITY PROTEIN: transcription factor bHLH74 [Vitis vinifera]
Unigene0054828	18.8634	5.2273	-1.85145	4.16e-94	4.74e-93	pathogenesis-related genes transcriptional activator PTI5-like [Nelumbo nucifera]
Unigene0001770	45.9762	12.4356	-1.88641	0	0	dof zinc finger protein DOF3.4 [Vitis vinifera]
Unigene0036480	39.4138	10.6012	-1.89447	0	0	CRC domain-containing protein TSO1 isoform X2 [Vitis vinifera]
Unigene0029386	2.5782	0.6919	-1.89773	6.88e-24	4.06e-23	scarecrow-like protein 9 [Gossypium raimondii]
Unigene0028827	8.1997	2.1819	-1.90999	1.07e-60	9.47e-60	LOW QUALITY PROTEIN: protein RKD5, partial [Nelumbo nucifera]
Unigene0020766	25.5087	6.6664	-1.93601	3.24e-214	6.52e-213	heat stress transcription factor B-2a-like [Sesamum indicum]
Unigene0055178	3.1512	0.7835	-2.0079	4.02e-40	2.95e-39	RAP2-like protein [Populus trichocarpa]
Unigene0029825	5.2569	1.2947	-2.02159	2.56e-55	2.17e-54	probable transcription factor KAN3 [Jatropha curcas]
Unigene0016644	2.6893	0.6475	-2.05428	4.21e-37	2.99e-36	Bromodomain-containing 8 [Gossypium arboreum]
Unigene0030986	14.1978	3.3665	-2.07635	1.19e-239	2.61e-238	Integrase-type DNA-binding superfamily protein [Theobroma cacao]
Unigene0021453	31.0154	7.3006	-2.0869	3.96e-297	1.06e-295	transcription factor TCP9-like [Vitis vinifera]
Unigene0034729	36.6101	8.3585	-2.13093	1.31e-294	3.46e-293	ocs element-binding factor 1-like [Jatropha curcas]
Unigene0020271	10.5819	2.393	-2.14471	1.62e-134	2.33e-133	heat stress transcription factor B-2b [Vitis vinifera]
Unigene0011879	3.4673	0.7609	-2.18803	2.5e-24	1.49e-23	myb-related protein Zm1-like [Citrus sinensis]
Unigene0034599	13.9239	3.0198	-2.20504	7.34e-229	1.56e-227	transcription factor E2FA isoform X2 [Vitis vinifera]
Unigene0029688	66.1394	13.9921	-2.2409	0	0	ethylene-responsive transcription factor ERF118 [Vitis vinifera]
Unigene0048246	3.0594	0.6458	-2.24409	4.92e-25	2.96e-24	protein RADIALIS-like 4 [Vitis vinifera]
Unigene0027923	15.7273	3.1861	-2.30341	2.37e-199	4.5e-198	GATA transcription factor 11-like [Sesamum indicum]
Unigene0023603	6.8485	1.3805	-2.3106	6.38e-74	6.29e-73	NAC domain-containing protein 100 [Vitis vinifera]
Unigene0028021	5.3337	1.069	-2.31887	3.55e-70	3.4e-69	transcription factor TCP4-like [Populus euphratica]
Unigene0023163	3.1741	0.6318	-2.32881	1.11e-19	6.06e-19	agamous-like MADS-box protein AGL80 [Cucumis sativus]
Unigene0001279	30.7782	6.0424	-2.34872	2.14e-260	5.05e-259	transcription factor bHLH113 isoform X1 [Prunus mume]
Unigene0050627	4.5149	0.875	-2.36734	1.43e-60	1.27e-59	growth-regulating factor 1-like [Vitis vinifera]
Unigene0023022	5.3095	0.9656	-2.45908	4.54e-163	7.5e-162	auxin response factor 5 [Vitis vinifera]
Unigene0034862	36.8267	6.6534	-2.46859	0	0	probable WRKY transcription factor 74 [Vitis vinifera]
Unigene0029734	10.7121	1.8311	-2.54846	1.01e-162	1.66e-161	ethylene-responsive transcription factor CRF4 [Vitis vinifera]
Unigene0027411	7.9975	1.3151	-2.60438	9.05e-93	1.02e-91	promoter-binding protein SPL9 [Vitis vinifera]
Unigene0037190	10.6746	1.7473	-2.61098	1.74e-161	2.85e-160	NAC domain protein, IPR003441 [Theobroma cacao]
Unigene0038262	2.9058	0.4729	-2.61933	7.84e-65	7.19e-64	agamous-like MADS-box protein AGL62 [Nicotiana tomentosiformis]
Unigene0016823	6.6586	1.0776	-2.6274	6.73e-88	7.37e-87	squamosa promoter-binding-like protein 16 [Vitis vinifera]
Unigene0033419	22.2629	3.3796	-2.71972	0	0	zinc finger CCCH domain-containing protein 39 [Gossypium raimondii]
Unigene0020169	19.9237	2.9753	-2.74338	0	0	homeobox-leucine zipper protein MERISTEM L1 [Vitis vinifera]
Unigene0037480	25.867	3.8376	-2.75284	0	0	NAC domain protein, IPR003441 isoform 1 [Theobroma cacao]
Unigene0000216	20.3432	2.886	-2.8174	2.92e-254	6.75e-253	transcription factor bHLH95 [Vitis vinifera]
Unigene0046688	23.2643	3.2708	-2.8304	1.39e-191	2.56e-190	mini zinc finger protein 3-like [Eucalyptus grandis]
Unigene0034197	5.3071	0.7429	-2.83668	2.05e-154	3.23e-153	homeobox-leucine zipper protein HOX32 [Vitis vinifera]
Unigene0004945	8.3942	1.15	-2.86776	1.32e-111	1.67e-110	basic leucine zipper 9 [Vitis vinifera]
Unigene0023212	14.1563	1.9315	-2.87365	3.63e-215	7.34e-214	transcription factor GAMYB isoform X2 [Vitis vinifera]
Unigene0024950	3.3852	0.4282	-2.98288	1.94e-60	1.72e-59	MADS-box transcription factor 31-like [Solanum lycopersicum]
Unigene0003140	19.1621	2.274	-3.07495	1.42e-225	2.98e-224	dof zinc finger protein DOF1.2-like [Gossypium raimondii]
Unigene0045718	190.457	22.3848	-3.08887	0	0	mediator-associated protein 1-like [Citrus sinensis]
Unigene0003649	3.2759	0.3803	-3.10668	1.42e-44	1.09e-43	zinc finger protein ZAT1-like [Nelumbo nucifera]
Unigene0007374	3.6505	0.3812	-3.25947	5.89e-29	3.76e-28	basic leucine zipper 34-like [Vitis vinifera]
Unigene0034536	9.2763	0.9471	-3.29196	1.05e-197	1.99e-196	homeobox-leucine zipper protein ROC8 [Vitis vinifera]
Unigene0034704	19.8175	1.9277	-3.36182	0	0	dof zinc finger protein DOF3.1 [Nelumbo nucifera]
Unigene0050264	10.2452	0.9759	-3.39207	6.17e-106	7.57e-105	transcription factor MYB82-like [Gossypium raimondii]
Unigene0022391	118.391	10.4033	-3.50845	0	0	growth-regulating factor 10-like isoform X1 [Vitis vinifera]
Unigene0036472	17.109	1.4234	-3.58734	0	0	CRC domain-containing protein TSO1-like [Vitis vinifera]
Unigene0032153	3.4376	0.2752	-3.64285	2.64e-71	2.55e-70	MADS-box transcription factor 23-like [Vitis vinifera]
Unigene0024965	11.3054	0.8454	-3.74123	1.2e-215	2.44e-214	B3 domain-containing protein At3g19184-like [Nelumbo nucifera]
Unigene0043633	15.3366	1.0702	-3.84103	7.48e-209	1.47e-207	transcription factor TCP15-like [Sesamum indicum]
Unigene0037311	4.1846	0.2493	-4.06913	2.39e-104	2.9e-103	B3 domain-containing protein Os01g0234100-like [Prunus mume]
Unigene0023495	9.2565	0.4594	-4.33264	1.35e-188	2.45e-187	probable transcription factor GLK2 [Vitis vinifera]
Unigene0024935	23.9196	1.1603	-4.36562	1.51e-230	3.24e-229	zinc finger protein ZAT8-like [Eucalyptus grandis]
Unigene0039745	3.2994	0.1544	-4.41746	2.71e-38	1.95e-37	ethylene-responsive transcription factor ERF027 [Vitis vinifera]
Unigene0052753	4.7333	0.2127	-4.47595	4.92e-113	6.29e-112	NAC domain-containing protein 8 isoform X2 [Vitis vinifera]
Unigene0020982	20.2183	0.8831	-4.51694	0	0	trihelix transcription factor GT-3b-like [Nelumbo nucifera]
Unigene0032326	15.6884	0.5386	-4.86434	0	0	protein tesmin/TSO1-like CXC 2 isoform X1 [Vitis vinifera]
Unigene0022255	16.132	0.553	-4.8665	2.24e-294	5.91e-293	B3 domain-containing protein At3g19184 isoform X1 [Vitis vinifera]
Unigene0002013	25.0928	0.7332	-5.09692	0	0	myb-related protein 3R-1 [Nicotiana sylvestris]
Unigene0007779	6.5438	0.1321	-5.63043	8.33e-88	9.11e-87	LOB domain-containing protein 1-like [Vitis vinifera]
Unigene0024934	11.1031	0.2135	-5.70058	1.71e-131	2.41e-130	zinc finger protein ZAT11 [Vitis vinifera]
Unigene0005586	427.057	5.8543	-6.18879	0	0	agamous-like MADS-box protein AGL80 [Populus euphratica]
Unigene0018380	45.9819	0.5825	-6.30266	0	0	GATA transcription factor 16 [Vitis vinifera]
Unigene0038601	4.6748	0.0481	-6.60272	4.48e-53	3.73e-52	dof zinc finger protein DOF3.4-like [Jatropha curcas]
Unigene0021968	36.1532	0.3641	-6.63364	0	0	basic leucine zipper 34-like [Vitis vinifera]
Unigene0049122	12.7513	0.1138	-6.808	5.51e-179	9.72e-178	agamous-like MADS-box protein AGL80-like [Citrus sinensis]
Unigene0005388	3.7366	0.0147	-7.98977	8.76e-136	1.27e-134	two-component response regulator ARR10-like [Sesamum indicum]
Unigene0023481	5.2743	0.0196	-8.07198	2.79e-281	7.07e-280	scarecrow-like protein 28 [Vitis vinifera]
Unigene0027149	11.1605	0.037	-8.23666	1.20514939193708e-314	3.41196782716379e-313	E2F transcription factor-like E2FE [Morus notabilis]
Unigene0034718	4.8084	0.0128	-8.55327	1.16e-100	1.37e-99	agamous-like MADS-box protein AGL86 [Jatropha curcas]
Unigene0017005	4.1276	0.0109	-8.56483	5.88e-101	6.98e-100	serine/arginine repetitive matrix protein 1 [Prunus mume]
Unigene0003487	5.1304	0.0119	-8.75197	4.86e-115	6.29e-114	GATA zinc finger domain-containing protein 7-like [Jatropha curcas]
Unigene0054063	24.316	0.0465	-9.03046	5.91e-274	1.46e-272	chromatin accessibility complex protein 1 [Vitis vinifera]
Unigene0049324	61.4476	0.0401	-10.5815	0	0	ethylene-responsive transcription factor ERF003-like [Nelumbo nucifera]
Unigene0005939	3.0399	0.001	-11.5698	1.59e-29	1.02e-28	agamous-like MADS-box protein AGL9 homolog [Populus euphratica]
Unigene0009210	13.6044	0.001	-13.7318	2.17e-243	4.83e-242	truncated transcription factor CAULIFLOWER A-like [Sesamum indicum]
