# Supplementary material for: Transcriptome analysis reveals crucial genes involved in the biosynthesis of nervonic acid in woody Malania oleifera oilseeds
Source: BMC Plant Biol. 2018 Oct 19;18:247. doi: 10.1186/s12870-018-1463-6 (PMC6195686; doi:10.1186/s12870-018-1463-6)
Supplement: Supplementary file 7 — Table S5. Unigenes involved into the pathway of fatty acids synthesis, modification, elongation and triacylglycerol assembly in Malania oleifera seeds. (XLS 71 kb) [file 12870_2018_1463_MOESM7_ESM.xls]

## Sheet: Table S5
Table S5. Unigenes involved into the pathway of fatty acids synthesis, modification, elongation and triacylglycerol assembly in Malania oleifera seeds
Gene ID	Length	RPKM(S1)	RPKM(S2)	log2 Ratio(S1/S2)	Pvalue	FDR	significant	Homologs in Arabidopsis	Abbreviation*	Description
Fatty acid biosynthesis
Unigene0000180	2461	8.4496	9.1714	0.118259	0.0536759	0.0897736	no	At5g27600	LACS	K01897//long-chain acyl-CoA synthetase [EC:6.2.1.3]
Unigene0000255	7786	5.9951	10.5698	0.818092	4.15e-96	4.8e-95	no	AtCh032	accB	K01963//acetyl-CoA carboxylase carboxyl transferase subunit beta [EC:6.4.1.2]
Unigene0000758	303	0.7854	0.619	-0.343488	0.690224	0.784983	no	At4g23850	LACS	K01897//long-chain acyl-CoA synthetase [EC:6.2.1.3]
Unigene0001034	273	1.4751	0.1145	-3.68739	1.96e-05	6.06e-05	yes	At1g64400	LACS	K01897//long-chain acyl-CoA synthetase [EC:6.2.1.3]
Unigene0002288	2828	4.285	16.8633	1.97652	1.44e-246	3.24e-245	yes	At2g47240	LACS	K01897//long-chain acyl-CoA synthetase [EC:6.2.1.3]
Unigene0002818	884	12.9626	103.722	3.00029	0	0	yes	--	FATA	K10782//fatty acyl-ACP thioesterase A [EC:3.1.2.14]
Unigene0003789	541	0.5075	0.7801	0.620251	0.211492	0.296346	no	At1g36180	ACC	K11262//acetyl-CoA carboxylase / biotin carboxylase 1 [EC:6.4.1.2 6.3.4.14]
Unigene0003816	511	0.394	15.8449	5.32968	1.17e-117	1.53e-116	yes	At3g03980	KAR	K00059//3-oxoacyl-[acyl-carrier protein] reductase [EC:1.1.1.100]
Unigene0004364	1544	47.6358	131.485	1.46478	0	0	yes	At2g30200	MAT	K00645//[acyl-carrier-protein] S-malonyltransferase [EC:2.3.1.39]
Unigene0004502	1847	138.333	41.7047	-1.72987	0	0	yes	--	FATB	K10781//fatty acyl-ACP thioesterase B [EC:3.1.2.14 3.1.2.21]
Unigene0005185	3297	11.9091	60.2096	2.33793	0	0	yes	--	FATA	K10782//fatty acyl-ACP thioesterase A [EC:3.1.2.14]
Unigene0005814	1123	77.1485	364.797	2.24138	0	0	yes	--	HAD	K02372//3-hydroxyacyl-[acyl-carrier-protein] dehydratase [EC:4.2.1.59]
Unigene0006220	226	0.567	0.2075	-1.45024	0.343873	0.445862	no	At3g05970	LACS	K01897//long-chain acyl-CoA synthetase [EC:6.2.1.3]
Unigene0006221	224	0.4903	0.628	0.3571	1	1	no	At5g27600	LACS	K01897//long-chain acyl-CoA synthetase [EC:6.2.1.3]
Unigene0012037	208	0.352	0.3757	0.0940057	1	1	no	At5g27600	LACS	K01897//long-chain acyl-CoA synthetase [EC:6.2.1.3]
Unigene0012163	229	0.4796	0.4095	-0.227968	1	1	no	At1g36180	ACC	K11262//acetyl-CoA carboxylase / biotin carboxylase 1 [EC:6.4.1.2 6.3.4.14]
Unigene0013172	2645	3.7925	38.7904	3.35448	0	0	yes	At2g04350	LACS	K01897//long-chain acyl-CoA synthetase [EC:6.2.1.3]
Unigene0014222	2177	45.4893	214.121	2.23483	0	0	yes	At1g74960	KASII	K09458//3-oxoacyl-[acyl-carrier-protein] synthase II [EC:2.3.1.179]
Unigene0016553	508	0.6846	0.9846	0.524276	0.263047	0.358367	no	At1g36160	ACC	K11262//acetyl-CoA carboxylase / biotin carboxylase 1 [EC:6.4.1.2 6.3.4.14]
Unigene0021462	1184	0.2628	1.0165	1.95157	2.11e-08	8.11e-08	yes	--	accA	K01962//acetyl-CoA carboxylase carboxyl transferase subunit alpha [EC:6.4.1.2]
Unigene0021463	2985	56.5647	114.977	1.02337	7.6086109459552e-322	2.20007432093107e-320	yes	--	accA	K01962//acetyl-CoA carboxylase carboxyl transferase subunit alpha [EC:6.4.1.2]
Unigene0021531	832	0.242	0.0376	-2.6862	0.0129695	0.0250244	yes	At2g04540	MtKAS	K09458//3-oxoacyl-[acyl-carrier-protein] synthase II [EC:2.3.1.179]
Unigene0021532	2295	14.8275	7.8801	-0.91199	3.64e-59	3.19e-58	no	At2g04540	MtKAS	K09458//3-oxoacyl-[acyl-carrier-protein] synthase II [EC:2.3.1.179]
Unigene0022481	221	0.9939	0.2829	-1.81281	0.0491362	0.0828547	no	At4g11030	LACS	K01897//long-chain acyl-CoA synthetase [EC:6.2.1.3]
Unigene0024207	2759	10.6818	14.5374	0.444614	4.18e-19	2.26e-18	no	At1g74960	KASII	K09458//3-oxoacyl-[acyl-carrier-protein] synthase II [EC:2.3.1.179]
Unigene0024208	1991	0.0276	0.0314	0.186096	1	1	no	At1g74960	KASII	K09458//3-oxoacyl-[acyl-carrier-protein] synthase II [EC:2.3.1.179]
Unigene0024371	1866	30.2043	137.913	2.19093	0	0	yes	At5g18210	KAR	K00059//3-oxoacyl-[acyl-carrier protein] reductase [EC:1.1.1.100]
Unigene0025590	375	0.6346	1.1254	0.826518	0.108472	0.167541	no	--	BCCP	K02160//acetyl-CoA carboxylase biotin carboxyl carrier protein
Unigene0025592	1456	119.674	289.857	1.27623	0	0	yes	--	BCCP	K02160//acetyl-CoA carboxylase biotin carboxyl carrier protein
Unigene0028342	2435	50.2092	132.005	1.39457	0	0	yes	At4g23850	LACS	K01897//long-chain acyl-CoA synthetase [EC:6.2.1.3]
Unigene0028343	603	0.6071	1.4775	1.28315	0.000460605	0.0012107	yes	At4g23850	LACS	K01897//long-chain acyl-CoA synthetase [EC:6.2.1.3]
Unigene0028620	848	0.0216	0.0184	-0.231326	1	1	no	At5g27600	LACS	K01897//long-chain acyl-CoA synthetase [EC:6.2.1.3]
Unigene0028621	2685	3.7701	3.3299	-0.179124	0.0451673	0.0768321	no	At5g27600	LACS	K01897//long-chain acyl-CoA synthetase [EC:6.2.1.3]
Unigene0028681	2208	15.8014	34.2985	1.11809	1.07e-156	1.7e-155	yes	--	KASIII	K00648//3-oxoacyl-[acyl-carrier-protein] synthase III [EC:2.3.1.180]
Unigene0028939	1814	146.42	282.285	0.947038	1.30136891114584e-320	3.7532684917622e-319	no	At5g46290	KASI	K09458//3-oxoacyl-[acyl-carrier-protein] synthase II [EC:2.3.1.179]
Unigene0029070	7827	5.1732	12.5354	1.27688	5.49e-238	1.2e-236	yes	At1g36160	ACC_Ho	K11262//acetyl-CoA carboxylase / biotin carboxylase 1 [EC:6.4.1.2 6.3.4.14]
Unigene0029071	3437	0.0213	0.0682	1.67892	0.0636923	0.104329	no	At1g36160	ACC_Ho	K11262//acetyl-CoA carboxylase / biotin carboxylase 1 [EC:6.4.1.2 6.3.4.14]
Unigene0030077	1925	81.0747	267.234	1.72078	0	0	yes	At1g24360	KAR	K00059//3-oxoacyl-[acyl-carrier protein] reductase [EC:1.1.1.100]
Unigene0030078	1352	9.667	17.943	0.892281	7.14e-41	5.27e-40	no	At1g24360	KAR	K00059//3-oxoacyl-[acyl-carrier protein] reductase [EC:1.1.1.100]
Unigene0033170	1035	0.001	0.5135	9.00422	4.77e-10	1.98e-09	yes	At5g35360	accC	K01961//acetyl-CoA carboxylase, biotin carboxylase subunit [EC:6.4.1.2 6.3.4.14]
Unigene0033171	1999	53.6056	93.1044	0.796466	1.38e-152	2.16e-151	no	At5g35360	accC	K01961//acetyl-CoA carboxylase, biotin carboxylase subunit [EC:6.4.1.2 6.3.4.14]
Unigene0033564	2788	112.877	88.8286	-0.345652	8.68e-41	6.4e-40	no	At1g77590	LACS	K01897//long-chain acyl-CoA synthetase [EC:6.2.1.3]
Unigene0034224	1423	22.7559	38.3575	0.753268	3.75e-61	3.34e-60	no	--	BCCP	K02160//acetyl-CoA carboxylase biotin carboxyl carrier protein
Unigene0035490	365	0.3009	0.0856	-1.8136	0.289161	0.385912	no	At1g49430	LACS	K01897//long-chain acyl-CoA synthetase [EC:6.2.1.3]
Unigene0035491	524	0.3493	0.7457	1.09413	0.0578234	0.0959156	no	At1g49430	LACS	K01897//long-chain acyl-CoA synthetase [EC:6.2.1.3]
Unigene0035502	300	2.0136	0.1563	-3.68739	1.05e-08	4.12e-08	yes	At1g49430	LACS	K01897//long-chain acyl-CoA synthetase [EC:6.2.1.3]
Unigene0035534	584	0.8776	8.4042	3.25948	2.44e-52	2.02e-51	yes	--	FATA	K10782//fatty acyl-ACP thioesterase A [EC:3.1.2.14]
Unigene0038619	3343	37.5793	97.0296	1.36849	0	0	yes	At2g05990	ENR	K00208//enoyl-[acyl-carrier protein] reductase I [EC:1.3.1.9 1.3.1.10]
Unigene0047405	207	0.5306	0.151	-1.81308	0.289161	0.385912	no	At5g46290	KASI	K09458//3-oxoacyl-[acyl-carrier-protein] synthase II [EC:2.3.1.179]
Unigene0048964	327	0.6158	0.3824	-0.687379	0.359514	0.463299	no	--	FATB	K10781//fatty acyl-ACP thioesterase B [EC:3.1.2.14 3.1.2.21]
Unigene0052987	1879	95.2953	154.752	0.699484	3.57e-148	5.47e-147	no	At2g05990	ENR	K00208//enoyl-[acyl-carrier protein] reductase I [EC:1.3.1.9 1.3.1.10]
Biosynthesis of unsaturated fatty acids
Unigene0000365	2183	7.8486	661.412	6.39697	0	0	yes	--	FAD2	K10256//omega-6 fatty acid desaturase (delta-12 desaturase) [EC:1.14.19.-]
Unigene0001515	1203	87.8124	119.381	0.44308	6.07e-45	4.67e-44	no	At2g33150		K07513//acetyl-CoA acyltransferase 1 [EC:2.3.1.16]
Unigene0002446	1764	1.6499	2.3393	0.503698	0.000571491	0.00146309	no	At2g33150		K07513//acetyl-CoA acyltransferase 1 [EC:2.3.1.16]
Unigene0002603	249	0.8087	0.6277	-0.365529	0.663792	0.761883	no	--	FAD8	K10257//omega-3 fatty acid desaturase (delta-15 desaturase) [EC:1.14.19.-]
Unigene0003107	400	0.8237	0.6252	-0.397801	0.607899	0.708378	no	--	FAD2	K10256//omega-6 fatty acid desaturase (delta-12 desaturase) [EC:1.14.19.-]
Unigene0003141	500	1.0251	0.8753	-0.227915	0.689294	0.784983	no	At2g33150		K07513//acetyl-CoA acyltransferase 1 [EC:2.3.1.16]
Unigene0009673	1938	18.5223	24.8334	0.423019	4.18e-20	2.3e-19	no	--	FAD6	K10255//omega-6 fatty acid desaturase (delta-12 desaturase) [EC:1.14.19.-]
Unigene0020405	2219	0.6269	13.0245	4.37685	0	0	yes	At3g15850	SCD	K00507//stearoyl-CoA desaturase (delta-9 desaturase) [EC:1.14.19.1]
Unigene0020406	1608	128.909	2029.58	3.97675	0	0	yes	At3g15850	SCD	K00507//stearoyl-CoA desaturase (delta-9 desaturase) [EC:1.14.19.1]
Unigene0020684	2635	49.8578	40.5926	-0.296602	1.04e-20	5.78e-20	no	--	FAD2	K10256//omega-6 fatty acid desaturase (delta-12 desaturase) [EC:1.14.19.-]
Unigene0022269	1919	0.725	0.4969	-0.545025	0.0335512	0.0594912	no	At2g35690		K00232//acyl-CoA oxidase [EC:1.3.3.6]
Unigene0022270	439	0.3336	0.4273	0.35713	0.823891	0.89908	no	At2g35690		K00232//acyl-CoA oxidase [EC:1.3.3.6]
Unigene0022271	2721	27.8242	42.6874	0.61747	7.28e-73	7.12e-72	no	At2g35690		K00232//acyl-CoA oxidase [EC:1.3.3.6]
Unigene0022864	2387	32.538	21.0397	-0.629011	2.7e-58	2.35e-57	no	--	FAD3	K10257//omega-3 fatty acid desaturase (delta-15 desaturase) [EC:1.14.19.-]
Unigene0023723	3807	4.4909	4.6847	0.0609521	0.373218	0.47949	no	At4g00520		K01068//acyl-coenzyme A thioesterase 1/2/4 [EC:3.1.2.2]
Unigene0024661	2289	0.5598	0.3551	-0.656686	0.0190564	0.0358666	no	At3g15850	SCD	K00507//stearoyl-CoA desaturase (delta-9 desaturase) [EC:1.14.19.1]
Unigene0024662	2098	0.0785	0.1267	0.690652	0.327256	0.430676	no	At3g15850	SCD	K00507//stearoyl-CoA desaturase (delta-9 desaturase) [EC:1.14.19.1]
Unigene0025687	2324	31.2225	54.2437	0.79687	6.18e-122	8.3e-121	no	At1g06290		K00232//acyl-CoA oxidase [EC:1.3.3.6]
Unigene0027769	543	4.8207	190.419	5.30379	0	0	yes	--	FAD2	K10256//omega-6 fatty acid desaturase (delta-12 desaturase) [EC:1.14.19.-]
Unigene0027770	1012	7.5427	278.466	5.20628	0	0	yes	--	FAD2	K10256//omega-6 fatty acid desaturase (delta-12 desaturase) [EC:1.14.19.-]
Unigene0028237	1880	27.7691	35.0778	0.337078	6.35e-17	3.27e-16	no	At2g33150		K07513//acetyl-CoA acyltransferase 1 [EC:2.3.1.16]
Unigene0028238	839	85.8526	142.354	0.729547	1.89e-100	2.24e-99	no	At2g33150		K07513//acetyl-CoA acyltransferase 1 [EC:2.3.1.16]
Unigene0028465	6125	66.4241	132.687	0.998247	0	0	no	--	SAD	K03921//acyl-[acyl-carrier-protein] desaturase [EC:1.14.19.2]
Unigene0028466	886	18.9455	39.3592	1.05485	4.41e-76	4.42e-75	yes	--	SAD	K03921//acyl-[acyl-carrier-protein] desaturase [EC:1.14.19.2]
Unigene0029710	2639	1.5676	4.8983	1.64372	7.63e-59	6.67e-58	yes	At5g65110		K00232//acyl-CoA oxidase [EC:1.3.3.6]
Unigene0029711	731	0.2003	0.0855	-1.22817	0.267003	0.360771	no	At5g65110		K00232//acyl-CoA oxidase [EC:1.3.3.6]
Unigene0029712	584	0.001	0.2944	8.20163	0.00195752	0.0045321	yes	At5g65110		K00232//acyl-CoA oxidase [EC:1.3.3.6]
Unigene0030981	2755	6.1128	39.9081	2.70678	0	0	yes	--	FAD6	K10255//omega-6 fatty acid desaturase (delta-12 desaturase) [EC:1.14.19.-]
Unigene0030982	1086	0.0506	0.4318	3.09315	1.96e-05	6.06e-05	yes	--	FAD6	K10255//omega-6 fatty acid desaturase (delta-12 desaturase) [EC:1.14.19.-]
Unigene0031520	1134	1.937	2.2468	0.214048	0.236037	0.326715	no	--	FAD2	K10256//omega-6 fatty acid desaturase (delta-12 desaturase) [EC:1.14.19.-]
Unigene0031815	1358	3.4507	3.5106	0.0248286	0.867496	0.937615	no	--	FAD3	K10257//omega-3 fatty acid desaturase (delta-15 desaturase) [EC:1.14.19.-]
Unigene0032309	2338	23.2845	143.391	2.62252	0	0	yes	--	SAD	K03921//acyl-[acyl-carrier-protein] desaturase [EC:1.14.19.2]
Unigene0032310	878	30.0636	163.838	2.44618	0	0	yes	--	SAD	K03921//acyl-[acyl-carrier-protein] desaturase [EC:1.14.19.2]
Unigene0034071	2333	60.4859	437.608	2.85497	0	0	yes	--	FAD6	K10255//omega-6 fatty acid desaturase (delta-12 desaturase) [EC:1.14.19.-]
Unigene0034430	1576	93.6623	619.459	2.72547	0	0	yes	--	SAD	K03921//acyl-[acyl-carrier-protein] desaturase [EC:1.14.19.2]
Unigene0037369	329	0.3338	0.6651	0.994587	0.263416	0.358367	no	At3g51840		K00232//acyl-CoA oxidase [EC:1.3.3.6]
Unigene0037370	522	0.3156	3.0842	3.28873	2.87e-18	1.52e-17	yes	At3g51840		K00232//acyl-CoA oxidase [EC:1.3.3.6]
Unigene0037371	2327	41.2198	59.9169	0.539625	1.61e-63	1.46e-62	no	At3g51840		K00232//acyl-CoA oxidase [EC:1.3.3.6]
Unigene0037372	271	2.4317	5.7678	1.24606	5.31e-06	1.74e-05	yes	At3g51840		K00232//acyl-CoA oxidase [EC:1.3.3.6]
Unigene0037374	267	0.4799	1.5806	1.71967	0.00458378	0.00990798	yes	At3g51840		K00232//acyl-CoA oxidase [EC:1.3.3.6]
Unigene0052000	255	0.4307	0.3678	-0.227762	1	1	no	At2g35690		K00232//acyl-CoA oxidase [EC:1.3.3.6]
Fatty acid elongation
Unigene0002878	1846	1.1403	2.1592	0.921083	8.93e-09	3.51e-08	no	At4g00520		K01068//acyl-coenzyme A thioesterase 1/2/4 [EC:3.1.2.2]
Unigene0003990	2751	12.8754	10.1137	-0.348306	1.48e-11	6.53e-11	no	At3g45770		K07512//mitochondrial trans-2-enoyl-CoA reductase [EC:1.3.1.38]
Unigene0004069	1218	0.5711	0.9625	0.753043	0.0106238	0.0210877	no	At5g16010	ECR	K10258//very-long-chain enoyl-CoA reductase [EC:1.3.1.93]
Unigene0005341	1997	3.3365	2.5751	-0.373707	0.000882381	0.00221639	no	--	KCS	K15397//3-ketoacyl-CoA synthase [EC:2.3.1.199]
Unigene0009507	214	1.2831	0.001	-10.3254	3.07e-05	9.27e-05	yes	--	KCS	K15397//3-ketoacyl-CoA synthase [EC:2.3.1.199]
Unigene0011413	692	0.6878	1.039	0.595135	0.0965121	0.150163	no	--	KCS	K15397//3-ketoacyl-CoA synthase [EC:2.3.1.199]
Unigene0011414	378	0.9685	0.6616	-0.549793	0.324458	0.427622	no	--	KCS	K15397//3-ketoacyl-CoA synthase [EC:2.3.1.199]
Unigene0012536	219	0.6687	0.6424	-0.0578872	1	1	no	--	HCD	K10703//very-long-chain (3R)-3-hydroxyacyl-CoA dehydratase [EC:4.2.1.134]
Unigene0012919	1338	0.4788	0.736	0.620283	0.0422238	0.0722366	no	At3g60340		K01074//palmitoyl-protein thioesterase [EC:3.1.2.22]
Unigene0012920	1404	4.7849	3.6405	-0.394352	0.000519884	0.00134141	no	At3g60340		K01074//palmitoyl-protein thioesterase [EC:3.1.2.22]
Unigene0012921	1062	0.2585	0.7801	1.59349	6.92e-05	0.000200688	yes	At3g60340		K01074//palmitoyl-protein thioesterase [EC:3.1.2.22]
Unigene0013229	1283	18.7473	20.5771	0.134357	0.0188643	0.0355123	no	At3g60340		K01074//palmitoyl-protein thioesterase [EC:3.1.2.22]
Unigene0013230	582	0.001	0.001	0	notest	notest	notest	At3g60340		K01074//palmitoyl-protein thioesterase [EC:3.1.2.22]
Unigene0014503	1600	0.8924	2.4521	1.45826	1.23e-16	6.29e-16	yes	--	KCS	K15397//3-ketoacyl-CoA synthase [EC:2.3.1.199]
Unigene0015624	1836	0.1795	5.1081	4.83073	4.84e-130	6.79e-129	yes	--	KCS	K15397//3-ketoacyl-CoA synthase [EC:2.3.1.199]
Unigene0019969	265	0.3454	0.5309	0.620172	0.58118	0.682168	no	At3g55360	ECR	K10258//very-long-chain enoyl-CoA reductase [EC:1.3.1.93]
Unigene0021016	1429	15.7175	5.1191	-1.61841	1.78e-98	2.08e-97	yes	Hs7705855	KCR	K10251//17beta-estradiol 17-dehydrogenase / very-long-chain 3-oxoacyl-CoA reductase [EC:1.1.1.62 1.1.1.330]
Unigene0023723	3807	4.4909	4.6847	0.0609521	0.373218	0.47949	no	At4g00520		K01068//acyl-coenzyme A thioesterase 1/2/4 [EC:3.1.2.2]
Unigene0025108	1981	58.7775	7.8746	-2.89999	0	0	yes	--	KCS	K15397//3-ketoacyl-CoA synthase [EC:2.3.1.199]
Unigene0025737	2492	15.668	4.4785	-1.80673	2.57e-189	4.69e-188	yes	--	KCS	K15397//3-ketoacyl-CoA synthase [EC:2.3.1.199]
Unigene0025829	1758	12.1721	83.2842	2.77446	0	0	yes	At5g10480	HCD	K10703//very-long-chain (3R)-3-hydroxyacyl-CoA dehydratase [EC:4.2.1.134]
Unigene0025830	510	0.1795	1.4711	3.03484	1.9e-08	7.34e-08	yes	Hs18104976	HCD	K10703//very-long-chain (3R)-3-hydroxyacyl-CoA dehydratase [EC:4.2.1.134]
Unigene0027579	273	0.6705	1.0879	0.698237	0.265279	0.360548	no	--		K07512//mitochondrial trans-2-enoyl-CoA reductase [EC:1.3.1.38]
Unigene0028222	3417	70.1452	429.748	2.61508	0	0	yes	At3g55360	ECR	K10258//very-long-chain enoyl-CoA reductase [EC:1.3.1.93]
Unigene0028372	1188	23.1278	21.9857	-0.0730626	0.191657	0.271624	no	Hs22043752	HCD	K10703//very-long-chain (3R)-3-hydroxyacyl-CoA dehydratase [EC:4.2.1.134]
Unigene0034229	950	0.6166	0.7075	0.198395	0.645085	0.744925	no	At5g16010	ECR	K10258//very-long-chain enoyl-CoA reductase [EC:1.3.1.93]
Unigene0034719	1184	179.108	662.328	1.88672	0	0	yes	7290849	KCR	K10251//17beta-estradiol 17-dehydrogenase / very-long-chain 3-oxoacyl-CoA reductase [EC:1.1.1.62 1.1.1.330]
Unigene0037060	1559	3.3581	2.5166	-0.416169	0.00121507	0.00294494	no	--	KCS	K15397//3-ketoacyl-CoA synthase [EC:2.3.1.199]
Unigene0037518	2917	18.1042	874.226	5.59361	0	0	yes	--	KCS	K15397//3-ketoacyl-CoA synthase [EC:2.3.1.199]
Unigene0041596	1051	35.9134	97.0864	1.43475	7.78e-299	2.09e-297	yes	7297574		K18880//very-long-chain (3R)-3-hydroxyacyl-CoA dehydratase [EC:4.2.1.134]
Unigene0041942	214	0.3422	0.1461	-1.22788	0.687547	0.783158	no	--	KCS	K15397//3-ketoacyl-CoA synthase [EC:2.3.1.199]
Unigene0046237	939	102.091	81.1669	-0.330892	5.48e-21	3.07e-20	no	Hs17445743		K07512//mitochondrial trans-2-enoyl-CoA reductase [EC:1.3.1.38]
Unigene0047783	243	0.7533	0.193	-1.96462	0.0574586	0.0953732	no	--	KCS	K15397//3-ketoacyl-CoA synthase [EC:2.3.1.199]
Unigene0051749	444	0.5772	0.352	-0.713496	0.307748	0.407	no	--	KCS	K15397//3-ketoacyl-CoA synthase [EC:2.3.1.199]
Unigene0053575	408	0.6281	0.613	-0.0351072	1	1	no	At5g16010	ECR	K10258//very-long-chain enoyl-CoA reductase [EC:1.3.1.93]
Glycerolipid metabolism
Unigene0000031	2007	13.2613	7.2663	-0.867929	6.37e-43	4.8e-42	no	At4g33030		K06118//UDP-sulfoquinovose synthase [EC:3.13.1.1]
Unigene0002010	1221	1.1993	1.3186	0.136814	0.605609	0.708311	no	At1g44170		K00128//aldehyde dehydrogenase (NAD+) [EC:1.2.1.3]
Unigene0002338	2179	16.8433	22.3666	0.409171	3.77e-19	2.04e-18	no	At3g48000		K00128//aldehyde dehydrogenase (NAD+) [EC:1.2.1.3]
Unigene0002667	2200	11.9898	13.0233	0.119287	0.0304308	0.0547468	no	--		K09480//digalactosyldiacylglycerol synthase [EC:2.4.1.241]
Unigene0003015	1690	56.7131	66.1857	0.222838	1.94e-11	8.53e-11	no	At1g51260	LPAT	K13523//lysophosphatidic acid acyltransferase / lysophosphatidylinositol acyltransferase [EC:2.3.1.51 2.3.1.-]
Unigene0003217	1910	4.4469	9.2803	1.06137	6.59e-41	4.87e-40	yes	At5g01220		K06119//sulfoquinovosyltransferase [EC:2.4.1.-]
Unigene0003237	2121	46.9924	36.8993	-0.348834	1.25e-23	7.34e-23	no	At2g19450	DGAT1	K11155//diacylglycerol O-acyltransferase 1 [EC:2.3.1.20 2.3.1.75 2.3.1.76]
Unigene0003689	2530	15.2373	7.1605	-1.08948	2.24e-89	2.48e-88	yes	At5g13640	PDAT	K00679//phospholipid:diacylglycerol acyltransferase [EC:2.3.1.158]
Unigene0004038	1694	7.5208	8.9688	0.254029	0.000669835	0.00170778	no	At1g44170		K00128//aldehyde dehydrogenase (NAD+) [EC:1.2.1.3]
Unigene0004185	4387	126.75	50.238	-1.33513	0	0	yes	At5g04040		K14674//TAG lipase / steryl ester hydrolase / phospholipase A2 / LPA acyltransferase [EC:3.1.1.3 3.1.1.13 3.1.1.4 2.3.1.51]
Unigene0004762	2336	3.4087	1.1777	-1.53325	7.52e-35	5.2e-34	yes	At2g20900		K00901//diacylglycerol kinase (ATP) [EC:2.7.1.107]
Unigene0004808	2001	1.8296	2.9527	0.690507	4.46e-08	1.69e-07	no	At1g44170		K00128//aldehyde dehydrogenase (NAD+) [EC:1.2.1.3]
Unigene0005130	1636	6.5007	21.927	1.75404	1.81e-163	2.99e-162	yes	At3g56310		K07407//alpha-galactosidase [EC:3.2.1.22]
Unigene0005987	2753	0.8577	0.494	-0.795962	8.19e-05	0.000235737	no	At5g63770		K00901//diacylglycerol kinase (ATP) [EC:2.7.1.107]
Unigene0005988	2614	0.105	0.001	-6.71425	3.07e-05	9.27e-05	yes	At5g63770		K00901//diacylglycerol kinase (ATP) [EC:2.7.1.107]
Unigene0007684	1244	26.7218	59.2563	1.14895	5.77e-161	9.41e-160	yes	At5g01670		K00011//aldehyde reductase [EC:1.1.1.21]
Unigene0009706	937	0.0781	0.001	-6.28725	0.125037	0.187399	no	At1g44170		K00128//aldehyde dehydrogenase (NAD+) [EC:1.2.1.3]
Unigene0009707	1907	15.9341	11.6883	-0.447052	1.14e-15	5.68e-15	no	At1g44170		K00128//aldehyde dehydrogenase (NAD+) [EC:1.2.1.3]
Unigene0010121	245	0.3736	0.4466	0.257489	1	1	no	At4g34240		K00128//aldehyde dehydrogenase (NAD+) [EC:1.2.1.3]
Unigene0010122	206	0.5332	0.3794	-0.490957	1	1	no	At4g34240		K00128//aldehyde dehydrogenase (NAD+) [EC:1.2.1.3]
Unigene0010181	224	0.0817	0.9071	3.47285	0.0034275	0.00765359	yes	At4g36250		K00128//aldehyde dehydrogenase (NAD+) [EC:1.2.1.3]
Unigene0010411	362	0.8091	0.8636	0.0940452	1	1	no	At1g23800		K00128//aldehyde dehydrogenase (NAD+) [EC:1.2.1.3]
Unigene0012477	1477	29.9672	39.9818	0.415959	1.17e-22	6.75e-22	no	At5g60620	GPAT	K13506//glycerol-3-phosphate O-acyltransferase 3/4 [EC:2.3.1.15]
Unigene0014914	567	0.0646	1.1303	4.12903	5.81e-09	2.3e-08	yes	At4g36250		K00128//aldehyde dehydrogenase (NAD+) [EC:1.2.1.3]
Unigene0014915	418	0.0438	0.3739	3.09365	0.0215151	0.0397795	yes	At4g36250		K00128//aldehyde dehydrogenase (NAD+) [EC:1.2.1.3]
Unigene0016836	1962	59.58	36.4479	-0.708992	2.75e-95	3.15e-94	no	At5g57690		K00901//diacylglycerol kinase (ATP) [EC:2.7.1.107]
Unigene0017517	2325	18.6908	14.145	-0.402036	3.5e-17	1.81e-16	no	At3g17770		K00863//dihydroxyacetone kinase [EC:2.7.1.29]
Unigene0019067	2305	45.1868	70.4097	0.639873	1.05e-94	1.2e-93	no	--		K03715//1,2-diacylglycerol 3-beta-galactosyltransferase [EC:2.4.1.46]
Unigene0019184	873	1.0903	1.0385	-0.0702239	0.924305	0.992429	no	At3g18850	LPAT	K13513//lysocardiolipin and lysophospholipid acyltransferase [EC:2.3.1.- 2.3.1.51]
Unigene0019185	1813	8.4205	3.2934	-1.35433	3.14e-53	2.62e-52	yes	At3g18850	LPAT	K13513//lysocardiolipin and lysophospholipid acyltransferase [EC:2.3.1.- 2.3.1.51]
Unigene0020087	812	1.826	1.4245	-0.358231	0.149566	0.220036	no	At5g13640	PDAT	K00679//phospholipid:diacylglycerol acyltransferase [EC:2.3.1.158]
Unigene0020227	1897	33.4064	20.896	-0.676898	2.09e-57	1.81e-56	no	At2g20900		K00901//diacylglycerol kinase (ATP) [EC:2.7.1.107]
Unigene0020491	2126	31.3063	372.499	3.57271	0	0	yes	At3g48000		K00128//aldehyde dehydrogenase (NAD+) [EC:1.2.1.3]
Unigene0020492	1102	0.0997	2.0425	4.3566	5.36e-31	3.53e-30	yes	At1g23800		K00128//aldehyde dehydrogenase (NAD+) [EC:1.2.1.3]
Unigene0020571	3135	11.0239	0.8626	-3.6758	0	0	yes	At3g44830	PDAT	K00679//phospholipid:diacylglycerol acyltransferase [EC:2.3.1.158]
Unigene0020993	2067	0.0974	0.001	-6.60585	0.000489894	0.00127054	yes	--		K09480//digalactosyldiacylglycerol synthase [EC:2.4.1.241]
Unigene0020994	2259	1.3289	1.197	-0.150809	0.387441	0.493644	no	--		K09480//digalactosyldiacylglycerol synthase [EC:2.4.1.241]
Unigene0021125	1720	0.4789	0.309	-0.632118	0.0717203	0.115229	no	At1g12640	LPAT	K13519//lysophospholipid acyltransferase [EC:2.3.1.51 2.3.1.23 2.3.1.-]
Unigene0021126	1882	6.4486	5.0912	-0.34098	5.22e-05	0.000154593	no	At1g12640	LPAT	K13519//lysophospholipid acyltransferase [EC:2.3.1.51 2.3.1.23 2.3.1.-]
Unigene0022550	969	0.3023	3.21	3.40852	7.18e-35	4.97e-34	yes	At2g19450	DGAT1	K11155//diacylglycerol O-acyltransferase 1 [EC:2.3.1.20 2.3.1.75 2.3.1.76]
Unigene0023531	816	0.2468	0.3448	0.482417	0.458587	0.566728	no	--	GPAT	K13508//glycerol-3-phosphate acyltransferase [EC:2.3.1.15]
Unigene0023532	1706	8.9379	23.8951	1.41871	7.89e-143	1.18e-141	yes	--	GPAT	K13508//glycerol-3-phosphate acyltransferase [EC:2.3.1.15]
Unigene0024514	1279	0.2576	0.3911	0.602405	0.203203	0.287087	no	--		K09480//digalactosyldiacylglycerol synthase [EC:2.4.1.241]
Unigene0024515	631	16.3324	15.8042	-0.0474288	0.593914	0.695658	no	--		K09480//digalactosyldiacylglycerol synthase [EC:2.4.1.241]
Unigene0025076	3021	4.5444	2.1214	-1.09907	5.39e-35	3.74e-34	yes	At5g13640	PDAT	K00679//phospholipid:diacylglycerol acyltransferase [EC:2.3.1.158]
Unigene0025077	2623	0.0628	0.0179	-1.8108	0.0923899	0.144571	no	At5g13640	PDAT	K00679//phospholipid:diacylglycerol acyltransferase [EC:2.3.1.158]
Unigene0025323	1821	6.5239	6.3004	-0.0502912	0.549308	0.651103	no	At3g18850	LPAT	K13513//lysocardiolipin and lysophospholipid acyltransferase [EC:2.3.1.- 2.3.1.51]
Unigene0025324	796	0.046	0.216	2.23133	0.0386306	0.0671699	no	At3g18850	LPAT	K13513//lysocardiolipin and lysophospholipid acyltransferase [EC:2.3.1.- 2.3.1.51]
Unigene0027451	599	0.001	0.2088	7.70598	0.00782344	0.0157174	yes	At3g56310		K07407//alpha-galactosidase [EC:3.2.1.22]
Unigene0028199	1998	113.715	98.2283	-0.211208	1.26e-14	6.11e-14	no	At3g48000		K00128//aldehyde dehydrogenase (NAD+) [EC:1.2.1.3]
Unigene0030281	1814	4.0768	42.0842	3.36777	0	0	yes	At1g80460		K00864//glycerol kinase [EC:2.7.1.30]
Unigene0030283	296	0.001	0.1056	6.72247	0.500025	0.609219	no	At1g80460		K00864//glycerol kinase [EC:2.7.1.30]
Unigene0030438	266	1.3763	0.999	-0.462238	0.418137	0.528913	no	At4g10460		K03715//1,2-diacylglycerol 3-beta-galactosyltransferase [EC:2.4.1.46]
Unigene0031230	1988	4.7052	2.3273	-1.0156	7.76e-22	4.42e-21	yes	At1g80380		K15918//D-glycerate 3-kinase [EC:2.7.1.31]
Unigene0033572	3486	3.5339	7.8647	1.15413	1.38e-68	1.31e-67	yes	At5g07920		K00901//diacylglycerol kinase (ATP) [EC:2.7.1.107]
Unigene0033573	2038	0.009	0.0614	2.77024	0.0391047	0.0672569	no	At5g07920		K00901//diacylglycerol kinase (ATP) [EC:2.7.1.107]
Unigene0033779	2476	7.4965	13.0614	0.80102	1.42e-44	1.09e-43	no	--		K00630//glycerol-3-phosphate O-acyltransferase [EC:2.3.1.15]
Unigene0033879	1349	20.164	12.2126	-0.723411	8.77e-33	5.9e-32	no	At4g30580		K00655//1-acyl-sn-glycerol-3-phosphate acyltransferase [EC:2.3.1.51]
Unigene0033971	2141	12.8246	35.182	1.45592	4.57e-245	1.02e-243	yes	At5g08380		K07407//alpha-galactosidase [EC:3.2.1.22]
Unigene0034506	2149	14.2079	5.186	-1.454	1.61e-110	2.03e-109	yes	--		K03715//1,2-diacylglycerol 3-beta-galactosyltransferase [EC:2.4.1.46]
Unigene0034979	2859	48.25	98.4373	1.02868	9.61e-299	2.58e-297	yes	At1g54100		K14085//aldehyde dehydrogenase family 7 member A1 [EC:1.2.1.31 1.2.1.8 1.2.1.3]
Unigene0036813	1542	6.4815	20.3241	1.64879	7.69e-133	1.09e-131	yes	--	GPAT	K13508//glycerol-3-phosphate acyltransferase [EC:2.3.1.15]
Unigene0036969	1681	236.474	1088.8	2.20299	0	0	yes	At3g51520	DGAT2	K14457//2-acylglycerol O-acyltransferase 2 [EC:2.3.1.22]
Unigene0036970	721	24.6267	124.222	2.33463	0	0	yes	At3g51520	DGAT2	K14457//2-acylglycerol O-acyltransferase 2 [EC:2.3.1.22]
Unigene0039832	223	0.3283	0.4206	0.357434	0.753968	0.840756	no	At1g23800		K00128//aldehyde dehydrogenase (NAD+) [EC:1.2.1.3]
Unigene0043910	1479	30.8178	29.6763	-0.0544526	0.227583	0.316108	no	At5g08370		K07407//alpha-galactosidase [EC:3.2.1.22]
Unigene0045697	3759	13.7178	5.0772	-1.43394	3.26e-182	5.81e-181	yes	At5g42870	PAP	K15728//phosphatidate phosphatase LPIN [EC:3.1.3.4]
Unigene0045864	1589	42.6465	19.0639	-1.16158	1.98e-157	3.18e-156	yes	At2g21250		K00011//aldehyde reductase [EC:1.1.1.21]
Unigene0048740	328	0.6697	0.3812	-0.812967	0.263416	0.358367	no	At1g54100		K14085//aldehyde dehydrogenase family 7 member A1 [EC:1.2.1.31 1.2.1.8 1.2.1.3]
Unigene0049246	250	0.2197	0.8753	1.99424	0.0213208	0.039573	yes	At1g51260	LPAT	K13523//lysophosphatidic acid acyltransferase / lysophosphatidylinositol acyltransferase [EC:2.3.1.51 2.3.1.-]
Unigene0055171	4137	0.0973	0.5214	2.42188	1.02e-17	5.33e-17	yes	At5g42870	PAP	K15728//phosphatidate phosphatase LPIN [EC:3.1.3.4]
Unigene0055172	4095	0.0179	0.0611	1.77121	0.0414893	0.0710129	no	At5g42870	PAP	K15728//phosphatidate phosphatase LPIN [EC:3.1.3.4]
